# Supplementary material for: CREB5 Promotes the Proliferation of Neural Stem/Progenitor Cells in the Rat Subventricular Zone via the Regulation of NFIX Expression
Source: Cells. 2025 Aug 12;14(16):1240. doi: 10.3390/cells14161240 (PMC12384836; doi:10.3390/cells14161240)
Supplement: Supplementary file 1 [file cells-14-01240-s001.zip]

Archive with 1 entries (1 files):
- cells-3787055-supplementary materials.pdf
